# Supplementary material for: Efficacy and Safety of a Stabilized Composition of 26 mg/mL of High Molecular Weight Hyaluronic Acid for Aesthetic Applications
Source: J Clin Med. 2025 Aug 26;14(17):6015. doi: 10.3390/jcm14176015 (PMC12428844; doi:10.3390/jcm14176015)
Supplement: Supplementary file 1 [file jcm-14-06015-s001.zip]

Archive with 1 entries (1 files):
- jcm-3785815-supplementary.pdf
